# Supplementary material for: Antimicrobial Resistance in Equine Reproduction
Source: Animals (Basel). 2021 Oct 22;11(11):3035. doi: 10.3390/ani11113035 (PMC8614435; doi:10.3390/ani11113035)
Supplement: Supplementary file 1 [file animals-11-03035-s001.zip]

Archive with 1 entries (1 files):
- animals-1285458-supplementary.pdf
